# Supplementary material for: Multiantigen pan-sarbecovirus DNA vaccines generate protective T cell immune responses
Source: JCI Insight. 2023 Nov 8;8(21):e172488. doi: 10.1172/jci.insight.172488 (PMC10721273; doi:10.1172/jci.insight.172488)
Supplement: Supporting data values [file jciinsight-8-172488-s256.xlsx]

## Sheet: Figure 1
source: 230309_JVB_DNV01_MHCseq_v2.pzfx
difference to Wuhan (%)						HLA binders (n)				T cell epitopes (n)
M	M	N	N	S	S	CoVAX_MNS				CoVAX_MNS
pos	diff (%)	pos	diff (%)	pos	diff (%)	pos	< 5 nM	<50 nM	< 500 nM	pos	epitopes
1	65	1	0	1	70	1	0	1	3	1	2
2	82	2	2	2	48	2	0	1	4	2	3
3	82	3	0	3	55	3	0	2	5	3	4
4	82	4	0	4	12	4	0	2	7	4	6
5	5	5	0	5	22	5	0	2	8	5	7
6	8	6	2	6	72	6	0	2	8	6	8
7	0	7	5	7	82	7	0	2	8	7	9
8	0	8	5	8	48	8	0	2	8	8	9
9	30	9	15	9	70	9	0	4	9	9	11
10	0	10	15	10	65	10	0	4	9	10	11
11	0	11	80	11	65	11	0	3	7	11	9
12	2	12	0	12	70	12	0	2	6	12	8
13	0	13	2	13	65	13	0	3	6	13	8
14	0	14	0	14	65	14	0	3	5	14	7
15	62	15	0	15	2	15	0	3	4	15	5
16	0	16	0	16	68	16	0	3	4	16	4
17	0	17	0	17	68	17	0	3	5	17	4
18	0	18	0	18	62	18	0	2	4	18	3
19	0	19	2	19	62	19	0	1	2	19	1
20	0	20	2	20	65	20	0	1	3	20	1
21	0	21	62	21	48	21	0	1	3	21	1
22	0	22	0	22	45	22	0	0	2	22	0
23	2	23	8	23	62	23	0	0	2	23	0
24	0	24	15	24	78	24	0	0	2	24	0
25	0	25	82	25	72	25	0	0	3	25	0
26	0	26	82	26	65	26	0	0	3	26	0
27	5	27	5	27	70	27	0	0	3	27	0
28	8	28	2	28	65	28	0	0	4	28	0
29	2	29	8	29	62	29	0	0	3	29	0
30	62	30	2	30	65	30	0	0	3	30	0
31	0	31	72	31	0	31	0	0	3	31	0
32	0	32	0	32	85	32	0	0	3	32	0
33	62	33	60	33	70	33	0	0	3	33	0
34	0	34	0	34	0	34	0	0	3	34	0
35	0	35	0	35	0	35	0	0	3	35	0
36	0	36	0	36	2	36	0	0	1	36	0
37	0	37	80	37	0	37	0	0	0	37	0
38	0	38	0	38	0	38	0	0	1	38	1
39	0	39	0	39	22	39	0	0	1	39	1
40	62	40	0	40	0	40	0	0	1	40	1
41	0	41	0	41	70	41	0	0	2	41	1
42	0	42	0	42	70	42	0	0	2	42	1
43	0	43	0	43	8	43	0	0	2	43	1
44	0	44	0	44	0	44	0	0	2	44	1
45	0	45	2	45	0	45	0	0	2	45	1
46	0	46	0	46	68	46	0	0	3	46	1
47	2	47	0	47	43	47	0	0	3	47	0
48	2	48	2	48	8	48	0	0	4	48	0
49	0	49	0	49	32	49	0	0	4	49	0
50	0	50	0	50	85	50	0	0	3	50	0
51	0	51	0	51	25	51	0	0	3	51	0
52	62	52	0	52	5	52	0	0	3	52	0
53	0	53	0	53	10	53	0	1	4	53	0
54	0	54	0	54	45	54	0	1	5	54	1
55	0	55	0	55	0	55	0	1	7	55	2
56	0	56	0	56	0	56	0	1	7	56	2
57	0	57	0	57	2	57	0	1	6	57	2
58	0	58	0	58	0	58	0	1	7	58	2
59	0	59	0	59	70	59	0	2	9	59	3
60	2	60	0	60	10	60	0	2	9	60	3
61	0	61	0	61	2	61	0	2	9	61	3
62	0	62	0	62	25	62	0	2	9	62	2
63	0	63	70	63	8	63	0	2	9	63	2
64	0	64	0	64	60	64	0	1	6	64	1
65	0	65	82	65	32	65	0	2	7	65	1
66	0	66	0	66	60	66	0	2	7	66	1
67	0	67	0	67	82	67	0	2	5	67	1
68	0	68	2	68	48	68	0	1	4	68	0
69	0	69	0	69	80	69	0	1	4	69	0
70	0	70	0	70	70	70	0	1	5	70	0
71	0	71	0	71	82	71	0	2	6	71	0
72	0	72	0	72	80	72	0	2	6	72	0
73	0	73	0	73	82	73	0	2	6	73	0
74	0	74	2	74	82	74	0	1	6	74	0
75	0	75	0	75	70	75	0	1	5	75	0
76	62	76	0	76	80	76	0	1	3	76	0
77	0	77	0	77	65	77	0	1	4	77	0
78	0	78	0	78	70	78	0	1	5	78	0
79	0	79	78	79	10	79	0	1	5	79	0
80	0	80	30	80	12	80	0	0	3	80	0
81	0	81	0	81	2	81	0	0	4	81	0
82	0	82	0	82	0	82	0	0	4	82	0
83	0	83	0	83	48	83	0	0	4	83	0
84	0	84	0	84	43	84	0	1	6	84	0
85	2	85	0	85	22	85	0	2	8	85	1
86	0	86	0	86	0	86	0	2	7	86	1
87	62	87	0	87	70	87	0	2	6	87	1
88	0	88	0	88	2	88	0	2	7	88	1
89	0	89	0	89	0	89	0	2	7	89	1
90	0	90	0	90	45	90	0	2	6	90	1
91	0	91	0	91	0	91	0	2	6	91	2
92	0	92	0	92	0	92	0	3	8	92	4
93	0	93	0	93	5	93	0	2	6	93	4
94	0	94	78	94	70	94	0	1	4	94	3
95	0	95	0	95	2	95	0	1	4	95	3
96	0	96	0	96	2	96	0	2	5	96	3
97	48	97	0	97	5	97	0	2	4	97	3
98	0	98	0	98	0	98	0	3	7	98	6
99	0	99	0	99	0	99	0	3	7	99	6
100	0	100	0	100	65	100	0	3	7	100	6
101	0	101	0	101	40	101	0	2	6	101	4
102	0	102	0	102	0	102	0	2	6	102	4
103	0	103	70	103	0	103	0	2	5	103	3
104	0	104	0	104	0	104	0	2	6	104	4
105	0	105	0	105	43	105	0	2	7	105	5
106	0	106	0	106	0	106	0	1	5	106	5
107	0	107	0	107	0	107	0	0	3	107	3
108	0	108	0	108	62	108	0	0	2	108	3
109	2	109	0	109	5	109	0	1	3	109	4
110	0	110	0	110	60	110	0	1	3	110	4
111	0	111	0	111	40	111	0	1	3	111	4
112	0	112	0	112	82	112	0	1	4	112	4
113	0	113	0	113	43	113	0	1	5	113	4
114	0	114	0	114	45	114	0	1	3	114	2
115	0	115	0	115	0	115	0	1	3	115	2
116	0	116	0	116	0	116	0	1	4	116	2
117	0	117	0	117	65	117	0	1	4	117	1
118	0	118	0	118	62	118	0	0	3	118	0
119	0	119	0	119	5	119	0	0	4	119	0
120	0	120	65	120	43	120	0	0	4	120	0
121	0	121	0	121	0	121	0	0	4	121	0
122	0	122	5	122	0	122	0	0	2	122	0
123	0	123	0	123	65	123	0	0	3	123	0
124	0	124	0	124	2	124	0	0	3	124	0
125	62	125	0	125	25	125	0	0	2	125	0
126	0	126	0	126	40	126	0	0	2	126	0
127	0	127	0	127	28	127	0	0	2	127	0
128	0	128	80	128	0	128	0	0	3	128	0
129	52	129	0	129	65	129	0	1	4	129	0
130	0	130	0	130	40	130	0	1	4	130	0
131	0	131	60	131	0	131	0	1	4	131	0
132	0	132	0	132	70	132	0	1	3	132	0
133	0	133	0	133	0	133	0	1	3	133	0
134	52	134	0	134	65	134	0	1	3	134	0
135	0	135	0	135	60	135	0	1	4	135	1
136	0	136	0	136	0	136	0	2	5	136	3
137	0	137	0	137	82	137	0	2	4	137	3
138	0	138	0	138	60	138	0	1	3	138	3
139	0	139	0	139	0	139	0	1	3	139	3
140	0	140	0	140	30	140	0	1	4	140	3
141	0	141	0	141	65	141	0	1	4	141	3
142	0	142	0	142	70	142	0	1	4	142	3
143	0	143	0	143	10	143	0	1	5	143	4
144	0	144	0	144	65	144	0	1	6	144	4
145	62	145	0	145	65	145	0	0	5	145	3
146	0	146	0	146	65	146	0	0	6	146	3
147	0	147	0	147	82	147	0	0	6	147	3
148	0	148	0	148	50	148	0	0	5	148	2
149	0	149	0	149	65	149	0	0	4	149	1
150	0	150	0	150	62	150	0	0	4	150	1
151	62	151	0	151	82	151	0	0	4	151	1
152	0	152	78	152	65	152	0	0	3	152	0
153	0	153	0	153	82	153	0	0	3	153	0
154	0	154	0	154	70	154	0	0	3	154	0
155	62	155	2	155	82	155	0	0	1	155	0
156	0	156	0	156	62	156	0	0	0	156	0
157	0	157	52	157	65	157	0	0	0	157	0
158	0	158	0	158	70	158	0	0	1	158	0
159	0	159	2	159	45	159	0	0	2	159	0
160	0	160	0	160	40	160	0	1	4	160	0
161	0	161	0	161	65	161	0	1	4	161	0
162	0	162	0	162	52	162	0	1	4	162	0
163	0	163	0	163	8	163	0	1	5	163	0
164	0	164	0	164	70	164	0	1	6	164	0
165	0	165	0	165	0	165	0	1	7	165	0
166	0	166	12	166	0	166	0	1	7	166	0
167	0	167	0	167	0	167	0	1	7	167	0
168	0	168	0	168	25	168	0	1	7	168	1
169	0	169	0	169	25	169	0	0	5	169	3
170	0	170	0	170	25	170	0	0	6	170	3
171	0	171	0	171	40	171	0	0	5	171	3
172	0	172	0	172	25	172	0	0	4	172	3
173	0	173	0	173	65	173	0	0	4	173	3
174	0	174	0	174	70	174	0	0	2	174	3
175	0	175	0	175	2	175	0	0	2	175	3
176	0	176	0	176	68	176	0	1	4	176	4
177	0	177	0	177	68	177	0	1	6	177	4
178	0	178	0	178	10	178	0	1	5	178	1
179	0	179	0	179	52	179	0	1	6	179	2
180	2	180	0	180	70	180	0	1	6	180	2
181	0	181	0	181	65	181	0	1	6	181	2
182	0	182	2	182	15	182	0	1	6	182	2
183	0	183	0	183	70	183	0	1	6	183	2
184	0	184	0	184	0	184	0	1	6	184	2
185	0	185	0	185	10	185	0	0	5	185	1
186	0	186	0	186	0	186	0	1	8	186	1
187	0	187	2	187	8	187	0	1	8	187	1
188	60	188	0	188	70	188	0	1	6	188	0
189	62	189	0	189	2	189	0	1	5	189	0
190	0	190	0	190	0	190	0	2	8	190	0
191	0	191	0	191	0	191	0	2	8	191	0
192	0	192	65	192	20	192	0	2	9	192	0
193	0	193	65	193	5	193	0	3	10	193	0
194	0	194	2	194	0	194	0	3	10	194	0
195	2	195	0	195	20	195	0	2	9	195	0
196	0	196	0	196	2	196	0	2	7	196	0
197	62	197	0	197	82	197	0	2	5	197	2
198	0	198	0	198	0	198	0	2	6	198	6
199	0	199	0	199	0	199	0	1	6	199	7
200	0	200	2	200	70	200	0	1	5	200	7
201	0	201	0	201	62	201	0	1	6	201	7
202	0	202	0	202	65	202	0	0	4	202	7
203	0	203	0	203	60	203	0	0	4	203	8
204	0	204	0	204	0	204	0	0	4	204	8
205	0	205	62	205	48	205	0	0	4	205	7
206	0	206	0	206	65	206	0	0	4	206	7
207	0	207	0	207	70	207	0	2	5	207	11
208	0	208	0	208	50	208	0	2	3	208	10
209	0	209	0	209	15	209	0	2	3	209	10
210	0	210	20	210	22	210	0	2	2	210	10
211	58	211	0	211	62	211	0	2	2	211	10
212	75	212	65	212	48	212	0	2	2	212	10
213	0	213	65	213	48	213	0	2	2	213	10
214	62	214	2	214	22	214	0	2	2	214	10
215	0	215	2	215	48	215	0	2	2	215	10
216	0	216	62	216	2	216	0	1	1	216	4
217	0	217	70	217	0	217	0	0	1	217	2
218	0	218	0	218	85	218	0	0	1	218	2
219	0	219	0	219	2	219	0	0	1	219	2
220	0	220	0	220	8	220	0	0	1	220	1
221	0	221	0	221	52	221	0	0	2	221	0
222	0	222	0	222	55	222	0	0	2	222	0
		223	0	223	0	223	0	0	2	223	0
		224	0	224	70	224	0	0	3	224	0
		225	0	225	0	225	0	0	4	225	0
		226	0	226	60	226	0	0	3	226	0
		227	0	227	65	227	0	0	3	227	0
		228	0	228	70	228	0	0	4	228	0
		229	12	229	0	229	0	0	4	229	0
		230	0	230	0	230	0	0	3	230	0
		231	0	231	65	231	0	0	3	231	0
		232	5	232	8	232	0	0	4	232	0
		233	0	233	8	233	0	0	3	233	0
		234	70	234	2	234	0	0	2	234	0
		235	0	235	0	235	0	0	2	235	0
		236	0	236	0	236	0	0	3	236	0
		237	0	237	70	237	0	0	4	237	0
		238	2	238	18	238	0	0	3	238	0
		239	15	239	70	239	0	0	4	239	1
		240	0	240	50	240	0	0	4	240	1
		241	5	241	48	241	0	0	3	241	1
		242	2	242	25	242	0	0	3	242	1
		243	18	243	55	243	0	0	3	243	1
		244	0	244	65	244	0	0	3	244	1
		245	2	245	65	245	0	0	4	245	2
		246	0	246	65	246	0	0	3	246	2
		247	0	247	70	247	0	0	3	247	2
		248	0	248	70	248	0	0	2	248	1
		249	0	249	70	249	0	0	3	249	1
		250	2	250	70	250	0	0	4	250	1
		251	0	251	70	251	0	0	4	251	1
		252	0	252	70	252	0	0	4	252	1
		253	0	253	82	253	0	0	4	253	1
		254	0	254	80	254	0	0	3	254	0
		255	0	255	82	255	0	0	2	255	0
		256	2	256	48	256	0	0	3	256	0
		257	0	257	65	257	0	0	4	257	0
		258	0	258	25	258	0	0	3	258	0
		259	0	259	65	259	0	0	2	259	0
		260	0	260	72	260	0	0	2	260	0
		261	0	261	70	261	0	0	3	261	0
		262	0	262	30	262	0	0	4	262	0
		263	0	263	5	263	0	0	4	263	0
		264	0	264	2	264	0	0	4	264	0
		265	0	265	0	265	0	0	4	265	0
		266	0	266	55	266	0	0	4	266	0
		267	78	267	0	267	0	0	2	267	0
		268	0	268	0	268	0	0	3	268	0
		269	2	269	25	269	0	0	3	269	0
		270	0	270	0	270	0	0	3	270	0
		271	0	271	70	271	0	0	1	271	0
		272	0	272	35	272	0	0	2	272	1
		273	0	273	65	273	0	0	2	273	1
		274	0	274	0	274	0	0	3	274	1
		275	0	275	5	275	0	0	3	275	1
		276	0	276	68	276	0	0	4	276	1
		277	0	277	2	277	0	0	3	277	3
		278	0	278	38	278	0	1	4	278	7
		279	0	279	25	279	0	2	6	279	10
		280	2	280	43	280	0	3	7	280	10
		281	5	281	18	281	0	3	6	281	9
		282	0	282	0	282	0	3	6	282	9
		283	0	283	0	283	0	3	6	283	9
		284	0	284	0	284	0	3	6	284	9
		285	0	285	2	285	0	3	5	285	9
		286	0	286	8	286	0	3	5	286	9
		287	0	287	2	287	0	2	3	287	5
		288	0	288	0	288	0	2	2	288	2
		289	2	289	15	289	0	0	0	289	1
		290	58	290	0	290	0	0	0	290	0
		291	0	291	0	291	0	0	0	291	0
		292	0	292	65	292	0	0	1	292	0
		293	0	293	65	293	0	0	1	293	0
		294	2	294	60	294	0	0	2	294	0
		295	0	295	0	295	0	0	2	295	0
		296	5	296	0	296	0	0	3	296	0
		297	12	297	58	297	0	0	3	297	0
		298	0	298	0	298	0	0	4	298	0
		299	0	299	65	299	0	0	4	299	0
		300	8	300	0	300	0	0	5	300	0
		301	0	301	0	301	0	0	4	301	1
		302	0	302	40	302	0	1	5	302	2
		303	0	303	62	303	0	1	4	303	2
		304	0	304	0	304	0	1	5	304	4
		305	0	305	20	305	0	1	4	305	4
		306	0	306	20	306	0	1	4	306	4
		307	0	307	65	307	0	1	4	307	4
		308	0	308	40	308	0	1	4	308	4
		309	0	309	68	309	0	1	3	309	4
		310	0	310	0	310	0	1	3	310	4
		311	0	311	0	311	0	0	2	311	2
		312	0	312	0	312	0	0	2	312	2
		313	0	313	0	313	0	0	1	313	0
		314	0	314	0	314	0	0	1	314	0
		315	0	315	0	315	0	0	2	315	0
		316	0	316	0	316	0	0	1	316	0
		317	0	317	0	317	0	0	2	317	0
		318	0	318	0	318	0	0	2	318	0
		319	0	319	0	319	0	0	2	319	0
		320	0	320	0	320	0	0	2	320	0
		321	0	321	62	321	0	0	4	321	0
		322	0	322	0	322	0	0	5	322	0
		323	0	323	43	323	0	1	6	323	0
		324	0	324	85	324	0	1	5	324	0
		325	0	325	65	325	0	1	5	325	0
		326	2	326	68	326	0	1	5	326	0
		327	2	327	12	327	0	1	5	327	0
		328	0	328	0	328	0	1	4	328	0
		329	0	329	0	329	0	2	5	329	0
		330	0	330	0	330	0	2	4	330	0
		331	0	331	0	331	0	2	3	331	0
		332	0	332	0	332	0	1	1	332	0
		333	0	333	0	333	0	1	1	333	0
		334	70	334	2	334	0	1	1	334	0
		335	0	335	22	335	0	1	3	335	2
		336	0	336	0	336	0	1	5	336	3
		337	0	337	0	337	0	1	7	337	4
		338	0	338	0	338	0	0	7	338	6
		339	0	339	30	339	0	0	7	339	6
		340	0	340	28	340	0	0	8	340	6
		341	0	341	0	341	0	1	9	341	7
		342	0	342	0	342	0	1	9	342	7
		343	0	343	0	343	0	1	9	343	7
		344	0	344	2	344	0	1	8	344	6
		345	80	345	25	345	0	1	5	345	5
		346	0	346	58	346	0	2	4	346	4
		347	0	347	0	347	0	2	4	347	3
		348	0	348	70	348	0	2	3	348	2
		349	80	349	12	349	0	2	3	349	2
		350	0	350	0	350	0	1	1	350	1
		351	0	351	0	351	0	1	1	351	1
		352	2	352	0	352	0	1	1	352	1
		353	0	353	0	353	0	1	1	353	1
		354	0	354	70	354	0	1	1	354	1
		355	0	355	0	355	0	0	0	355	0
		356	0	356	30	356	0	0	0	356	0
		357	0	357	40	357	0	0	0	357	0
		358	0	358	0	358	0	0	0	358	0
		359	0	359	2	359	0	0	1	359	0
		360	0	360	25	360	0	0	3	360	0
		361	0	361	0	361	0	0	5	361	1
		362	0	362	5	362	0	0	6	362	1
		363	0	363	0	363	0	0	6	363	1
		364	0	364	0	364	0	0	6	364	1
		365	0	365	0	365	0	0	6	365	1
		366	0	366	28	366	0	0	6	366	1
		367	0	367	5	367	0	0	7	367	1
		368	0	368	10	368	0	0	7	368	1
		369	0	369	0	369	0	0	7	369	1
		370	0	370	0	370	0	1	5	370	1
		371	0	371	0	371	0	1	2	371	1
		372	0	372	82	372	0	1	2	372	1
		373	0	373	12	373	0	1	2	373	1
		374	0	374	0	374	0	1	2	374	1
		375	0	375	0	375	0	1	2	375	1
		376	75	376	0	376	0	1	2	376	1
		377	0	377	0	377	0	1	2	377	1
		378	0	378	5	378	0	1	4	378	3
		379	82	379	0	379	0	0	3	379	2
		380	0	380	0	380	0	0	3	380	2
		381	78	381	0	381	0	0	3	381	2
		382	0	382	0	382	0	0	3	382	2
		383	2	383	0	383	0	0	3	383	2
		384	0	384	40	384	0	0	4	384	2
		385	0	385	30	385	0	0	4	385	2
		386	0	386	0	386	0	0	3	386	2
		387	0	387	0	387	0	0	2	387	0
		388	0	388	28	388	0	0	2	388	0
		389	0	389	0	389	0	0	1	389	0
		390	65	390	0	390	0	0	1	390	0
		391	2	391	0	391	0	0	1	391	1
		392	0	392	0	392	0	0	3	392	2
		393	0	393	43	393	0	1	3	393	3
		394	2	394	30	394	0	1	5	394	3
		395	0	395	0	395	0	1	5	395	3
		396	0	396	0	396	0	1	5	396	3
		397	0	397	0	397	0	1	6	397	3
		398	0	398	0	398	0	1	6	398	3
		399	0	399	30	399	0	1	6	399	3
		400	62	400	0	400	0	1	6	400	3
		401	0	401	28	401	0	1	5	401	1
		402	5	402	55	402	0	1	5	402	1
		403	0	403	58	403	0	0	2	403	0
		404	0	404	28	404	0	0	2	404	0
		405	62	405	28	405	0	0	1	405	0
		406	0	406	43	406	0	0	0	406	0
		407	0	407	0	407	0	0	0	407	0
		408	0	408	0	408	0	0	0	408	0
		409	65	409	0	409	0	0	0	409	0
		410	0	410	28	410	0	0	0	410	0
		411	0	411	0	411	0	0	0	411	0
		412	2	412	0	412	0	0	0	412	0
		413	70	413	2	413	0	0	0	413	0
		414	8	414	20	414	0	0	0	414	0
		415	65	415	0	415	0	0	0	415	0
		416	65	416	0	416	0	0	0	416	0
		417	65	417	82	417	0	0	0	417	0
		418	65	418	0	418	0	0	1	418	0
		419	68	419	0	419	0	0	2	419	0
				420	0	420	0	0	3	420	0
				421	0	421	0	0	3	421	0
				422	0	422	0	0	3	422	0
				423	0	423	0	0	3	423	0
				424	0	424	0	0	3	424	0
				425	0	425	0	0	3	425	0
				426	0	426	0	0	3	426	0
				427	0	427	0	0	3	427	0
				428	0	428	0	0	3	428	0
				429	0	429	0	0	0	429	0
				430	32	430	0	0	0	430	0
				431	0	431	0	0	3	431	1
				432	0	432	0	0	3	432	1
				433	0	433	0	0	3	433	1
				434	40	434	0	0	3	434	1
				435	0	435	0	1	4	435	2
				436	0	436	0	1	4	436	2
				437	0	437	0	1	4	437	2
				438	70	438	0	1	5	438	3
				439	75	439	0	1	5	439	3
				440	52	440	0	1	4	440	3
				441	82	441	0	1	3	441	2
				442	0	442	0	1	2	442	2
				443	75	443	0	2	3	443	2
				444	82	444	0	1	2	444	1
				445	85	445	0	1	2	445	1
				446	70	446	0	1	3	446	1
				447	32	447	0	1	2	447	0
				448	30	448	0	1	2	448	0
				449	35	449	0	1	2	449	0
				450	35	450	0	1	2	450	0
				451	5	451	0	1	2	451	0
				452	62	452	0	0	2	452	0
				453	0	453	0	0	2	453	0
				454	0	454	0	1	4	454	0
				455	70	455	0	1	4	455	0
				456	68	456	0	1	4	456	0
				457	0	457	0	1	3	457	0
				458	52	458	0	1	3	458	0
				459	60	459	0	1	3	459	0
				460	82	460	0	1	3	460	0
				461	2	461	0	1	3	461	0
				462	40	462	0	1	3	462	0
				463	0	463	0	0	1	463	0
				464	10	464	0	0	1	464	0
				465	2	465	0	0	0	465	0
				466	0	466	0	0	0	466	0
				467	0	467	0	0	0	467	0
				468	38	468	0	0	0	468	0
				469	5	469	0	0	0	469	0
				470	70	470	0	0	0	470	0
				471	68	471	0	0	0	471	0
				472	62	472	0	0	0	472	0
				473	62	473	0	0	1	473	0
				474	70	474	0	0	1	474	0
				475	70	475	0	0	1	475	0
				476	62	476	0	0	1	476	0
				477	70	477	0	0	1	477	0
				478	72	478	0	0	1	478	0
				479	38	479	0	0	1	479	0
				480	28	480	0	0	1	480	0
				481	70	481	0	0	1	481	0
				482	70	482	0	0	1	482	0
				483	85	483	0	1	2	483	1
				484	82	484	0	1	2	484	1
				485	60	485	0	1	2	485	1
				486	70	486	0	1	2	486	1
				487	0	487	0	1	2	487	2
				488	28	488	0	1	2	488	2
				489	28	489	0	1	2	489	2
				490	85	490	0	1	3	490	2
				491	28	491	0	1	3	491	2
				492	0	492	0	1	3	492	2
				493	85	493	0	0	1	493	1
				494	82	494	0	0	1	494	1
				495	0	495	0	0	1	495	1
				496	28	496	0	0	2	496	0
				497	0	497	0	0	2	497	0
				498	85	498	0	0	2	498	0
				499	45	499	0	0	2	499	0
				500	25	500	0	0	2	500	0
				501	70	501	0	0	2	501	0
				502	28	502	0	0	2	502	0
				503	55	503	0	0	2	503	0
				504	40	504	0	0	3	504	0
				505	12	505	0	0	2	505	0
				506	0	506	0	0	2	506	0
				507	28	507	0	0	3	507	0
				508	40	508	0	0	3	508	0
				509	0	509	0	0	3	509	0
				510	0	510	0	0	2	510	0
				511	0	511	0	0	3	511	1
				512	0	512	0	0	3	512	1
				513	0	513	0	1	5	513	4
				514	0	514	0	1	5	514	4
				515	0	515	0	1	5	515	4
				516	0	516	0	2	5	516	5
				517	0	517	0	3	6	517	6
				518	0	518	0	3	7	518	6
				519	85	519	0	3	7	519	6
				520	12	520	0	3	6	520	5
				521	0	521	0	3	6	521	5
				522	0	522	0	2	5	522	2
				523	0	523	0	2	4	523	2
				524	0	524	0	2	3	524	2
				525	0	525	0	2	4	525	2
				526	0	526	0	0	3	526	0
				527	0	527	0	0	3	527	0
				528	0	528	0	0	3	528	0
				529	82	529	0	0	3	529	0
				530	0	530	0	0	3	530	0
				531	0	531	0	0	3	531	0
				532	82	532	0	0	3	532	0
				533	0	533	0	0	4	533	0
				534	40	534	0	0	4	534	1
				535	2	535	0	0	4	535	1
				536	12	536	0	0	3	536	1
				537	68	537	0	0	3	537	1
				538	0	538	0	0	3	538	1
				539	0	539	0	0	3	539	1
				540	0	540	0	0	3	540	1
				541	0	541	0	0	3	541	1
				542	0	542	0	0	3	542	1
				543	0	543	0	0	2	543	1
				544	0	544	0	0	2	544	1
				545	0	545	0	0	1	545	0
				546	2	546	0	0	1	546	0
				547	28	547	0	0	0	547	0
				548	0	548	0	0	0	548	0
				549	2	549	0	0	0	549	0
				550	0	550	0	0	0	550	0
				551	0	551	0	0	0	551	0
				552	0	552			0	552
				553	0
				554	82
				555	0
				556	82
				557	0
				558	80
				559	0
				560	70
				561	28
				562	0
				563	0
				564	0
				565	0
				566	0
				567	5
				568	0
				569	70
				570	82
				571	0
				572	70
				573	5
				574	0
				575	70
				576	0
				577	0
				578	0
				579	0
				580	45
				581	0
				582	38
				583	15
				584	5
				585	0
				586	0
				587	0
				588	50
				589	0
				590	0
				591	2
				592	2
				593	0
				594	0
				595	0
				596	0
				597	0
				598	0
				599	0
				600	0
				601	0
				602	0
				603	0
				604	45
				605	0
				606	70
				607	70
				608	0
				609	0
				610	0
				611	0
				612	0
				613	0
				614	0
				615	0
				616	0
				617	0
				618	0
				619	70
				620	0
				621	18
				622	62
				623	18
				624	2
				625	20
				626	0
				627	18
				628	0
				629	2
				630	5
				631	2
				632	82
				633	0
				634	0
				635	32
				636	2
				637	10
				638	22
				639	2
				640	82
				641	5
				642	2
				643	0
				644	0
				645	0
				646	70
				647	0
				648	0
				649	0
				650	0
				651	12
				652	0
				653	0
				654	2
				655	2
				656	2
				657	38
				658	70
				659	0
				660	0
				661	0
				662	0
				663	0
				664	0
				665	0
				666	12
				667	0
				668	0
				669	0
				670	0
				671	0
				672	0
				673	2
				674	0
				675	82
				676	15
				677	82
				678	82
				679	82
				680	82
				681	85
				682	85
				683	85
				684	85
				685	2
				686	8
				687	55
				688	82
				689	82
				690	82
				691	5
				692	0
				693	70
				694	0
				695	0
				696	0
				697	0
				698	0
				699	0
				700	0
				701	2
				702	40
				703	40
				704	2
				705	68
				706	8
				707	0
				708	30
				709	0
				710	0
				711	40
				712	0
				713	0
				714	0
				715	0
				716	2
				717	0
				718	0
				719	70
				720	0
				721	0
				722	40
				723	0
				724	2
				725	0
				726	70
				727	68
				728	0
				729	0
				730	0
				731	0
				732	68
				733	0
				734	0
				735	2
				736	0
				737	0
				738	0
				739	40
				740	0
				741	0
				742	0
				743	0
				744	0
				745	0
				746	0
				747	43
				748	0
				749	0
				750	38
				751	0
				752	0
				753	0
				754	0
				755	0
				756	0
				757	0
				758	0
				759	0
				760	0
				761	5
				762	0
				763	0
				764	0
				765	0
				766	0
				767	0
				768	50
				769	0
				770	8
				771	0
				772	43
				773	0
				774	0
				775	0
				776	40
				777	0
				778	0
				779	40
				780	5
				781	0
				782	0
				783	5
				784	0
				785	2
				786	0
				787	2
				788	62
				789	0
				790	0
				791	0
				792	0
				793	65
				794	43
				795	2
				796	12
				797	2
				798	0
				799	0
				800	0
				801	0
				802	0
				803	2
				804	0
				805	0
				806	0
				807	0
				808	0
				809	0
				810	43
				811	0
				812	0
				813	62
				814	2
				815	0
				816	0
				817	0
				818	0
				819	0
				820	0
				821	0
				822	0
				823	5
				824	0
				825	0
				826	0
				827	0
				828	0
				829	0
				830	0
				831	2
				832	0
				833	0
				834	65
				835	0
				836	0
				837	0
				838	2
				839	58
				840	0
				841	0
				842	0
				843	8
				844	10
				845	70
				846	0
				847	0
				848	0
				849	0
				850	0
				851	0
				852	0
				853	0
				854	0
				855	0
				856	0
				857	0
				858	0
				859	0
				860	0
				861	0
				862	0
				863	0
				864	0
				865	0
				866	0
				867	0
				868	50
				869	0
				870	2
				871	0
				872	70
				873	0
				874	0
				875	70
				876	0
				877	0
				878	70
				879	70
				880	0
				881	0
				882	70
				883	0
				884	70
				885	0
				886	2
				887	0
				888	0
				889	0
				890	0
				891	0
				892	0
				893	0
				894	0
				895	0
				896	0
				897	0
				898	0
				899	0
				900	0
				901	0
				902	0
				903	0
				904	0
				905	0
				906	0
				907	0
				908	0
				909	0
				910	0
				911	0
				912	0
				913	0
				914	0
				915	0
				916	0
				917	0
				918	0
				919	0
				920	0
				921	0
				922	60
				923	0
				924	0
				925	0
				926	0
				927	0
				928	0
				929	60
				930	0
				931	0
				932	60
				933	60
				934	0
				935	0
				936	65
				937	0
				938	0
				939	62
				940	60
				941	0
				942	60
				943	60
				944	0
				945	0
				946	0
				947	0
				948	0
				949	0
				950	0
				951	0
				952	2
				953	0
				954	0
				955	0
				956	0
				957	2
				958	0
				959	0
				960	0
				961	0
				962	0
				963	0
				964	0
				965	0
				966	0
				967	0
				968	0
				969	0
				970	0
				971	0
				972	0
				973	0
				974	0
				975	0
				976	0
				977	0
				978	0
				979	0
				980	0
				981	0
				982	0
				983	0
				984	0
				985	0
				986	0
				987	0
				988	0
				989	0
				990	0
				991	0
				992	0
				993	0
				994	0
				995	0
				996	0
				997	0
				998	0
				999	0
				1000	0
				1001	0
				1002	0
				1003	0
				1004	0
				1005	0
				1006	0
				1007	0
				1008	0
				1009	0
				1010	0
				1011	0
				1012	0
				1013	0
				1014	0
				1015	0
				1016	0
				1017	0
				1018	0
				1019	0
				1020	0
				1021	0
				1022	0
				1023	0
				1024	0
				1025	0
				1026	0
				1027	0
				1028	0
				1029	0
				1030	0
				1031	0
				1032	0
				1033	0
				1034	2
				1035	0
				1036	0
				1037	0
				1038	0
				1039	0
				1040	0
				1041	0
				1042	0
				1043	0
				1044	0
				1045	15
				1046	0
				1047	0
				1048	0
				1049	0
				1050	0
				1051	0
				1052	0
				1053	0
				1054	0
				1055	60
				1056	0
				1057	0
				1058	0
				1059	0
				1060	0
				1061	0
				1062	0
				1063	0
				1064	0
				1065	0
				1066	0
				1067	2
				1068	5
				1069	0
				1070	70
				1071	2
				1072	0
				1073	45
				1074	0
				1075	0
				1076	0
				1077	0
				1078	0
				1079	0
				1080	0
				1081	0
				1082	0
				1083	0
				1084	82
				1085	0
				1086	0
				1087	0
				1088	62
				1089	0
				1090	0
				1091	0
				1092	0
				1093	0
				1094	0
				1095	0
				1096	0
				1097	43
				1098	2
				1099	0
				1100	0
				1101	62
				1102	0
				1103	0
				1104	78
				1105	0
				1106	0
				1107	0
				1108	0
				1109	0
				1110	40
				1111	65
				1112	0
				1113	2
				1114	12
				1115	0
				1116	0
				1117	0
				1118	0
				1119	0
				1120	0
				1121	0
				1122	0
				1123	18
				1124	0
				1125	30
				1126	0
				1127	0
				1128	0
				1129	0
				1130	0
				1131	0
				1132	0
				1133	68
				1134	0
				1135	0
				1136	0
				1137	0
				1138	0
				1139	0
				1140	0
				1141	0
				1142	0
				1143	0
				1144	0
				1145	0
				1146	0
				1147	0
				1148	0
				1149	0
				1150	0
				1151	0
				1152	0
				1153	0
				1154	0
				1155	0
				1156	0
				1157	0
				1158	0
				1159	0
				1160	0
				1161	0
				1162	2
				1163	2
				1164	5
				1165	2
				1166	0
				1167	2
				1168	2
				1169	2
				1170	2
				1171	5
				1172	0
				1173	0
				1174	0
				1175	0
				1176	0
				1177	0
				1178	2
				1179	0
				1180	2
				1181	5
				1182	0
				1183	0
				1184	5
				1185	2
				1186	0
				1187	0
				1188	0
				1189	2
				1190	0
				1191	5
				1192	2
				1193	0
				1194	0
				1195	2
				1196	0
				1197	2
				1198	0
				1199	0
				1200	0
				1201	0
				1202	0
				1203	0
				1204	0
				1205	0
				1206	0
				1207	0
				1208	2
				1209	0
				1210	0
				1211	0
				1212	0
				1213	0
				1214	0
				1215	0
				1216	70
				1217	0
				1218	0
				1219	0
				1220	0
				1221	0
				1222	0
				1223	0
				1224	0
				1225	2
				1226	2
				1227	2
				1228	18
				1229	0
				1230	22
				1231	2
				1232	0
				1233	68
				1234	0
				1235	0
				1236	2
				1237	2
				1238	0
				1239	0
				1240	0
				1241	0
				1242	0
				1243	0
				1244	2
				1245	0
				1246	0
				1247	65
				1248	0
				1249	0
				1250	0
				1251	2
				1252	2
				1253	0
				1254	0
				1255	2
				1256	0
				1257	0
				1258	0
				1259	0
				1260	2
				1261	2
				1262	0
				1263	0
				1264	0
				1265	0
				1266	2
				1267	0
				1268	0
				1269	0
				1270	0
				1271	0
				1272	0
				1273	0

## Sheet: Figure 2
source: 230309_JVB_DNV01_MHCseq_v2.pzfx
difference to Wuhan (%)		HLA binders (n)				T cell epitopes (n)
ORF1ab		CoVAX_ORF1ab				CoVAX_ORF1ab
pos	diff (%)	pos	< 5 nM	<50 nM	< 500 nM	pos	epitopes
1	0	1	0	1	1	1	1
2	0	2	0	1	1	2	2
3	0	3	0	1	2	3	2
4	0	4	0	2	4	4	2
5	0	5	0	2	4	5	2
6	62	6	0	2	4	6	2
7	0	7	0	2	4	7	2
8	62	8	0	2	4	8	2
9	0	9	0	2	4	9	2
10	0	10	0	1	6	10	1
11	0	11	0	2	8	11	2
12	0	12	0	2	7	12	2
13	0	13	0	1	6	13	2
14	2	14	0	1	8	14	2
15	2	15	0	1	8	15	2
16	0	16	0	1	8	16	2
17	0	17	0	1	8	17	2
18	0	18	0	1	8	18	2
19	0	19	0	1	7	19	1
20	0	20	0	0	5	20	0
21	0	21	0	0	3	21	0
22	0	22	0	0	3	22	0
23	0	23	0	0	2	23	0
24	5	24	0	0	1	24	0
25	0	25	0	0	1	25	0
26	0	26	0	0	1	26	0
27	0	27	0	1	2	27	0
28	0	28	0	2	3	28	0
29	0	29	0	2	4	29	0
30	0	30	0	2	3	30	0
31	0	31	0	2	4	31	0
32	0	32	0	2	4	32	0
33	0	33	0	2	4	33	0
34	5	34	0	2	4	34	0
35	0	35	0	2	4	35	0
36	0	36	0	2	4	36	0
37	0	37	0	2	4	37	0
38	85	38	0	0	1	38	0
39	2	39	0	0	1	39	0
40	5	40	0	1	2	40	0
41	0	41	0	1	1	41	0
42	0	42	0	1	1	42	0
43	0	43	0	2	2	43	1
44	62	44	0	2	2	44	1
45	0	45	0	2	3	45	2
46	0	46	0	2	5	46	2
47	15	47	0	2	6	47	3
48	65	48	0	2	8	48	3
49	0	49	0	1	7	49	3
50	0	50	0	1	7	50	3
51	0	51	0	1	7	51	3
52	0	52	0	0	7	52	2
53	18	53	0	0	7	53	2
54	12	54	0	0	6	54	1
55	15	55	0	0	6	55	3
56	65	56	0	0	3	56	2
57	2	57	0	0	2	57	2
58	0	58	0	0	2	58	2
59	0	59	0	0	2	59	2
60	0	60	0	0	3	60	2
61	0	61	0	1	3	61	2
62	2	62	0	1	3	62	2
63	0	63	0	1	3	63	2
64	0	64	0	1	2	64	0
65	0	65	0	1	4	65	0
66	2	66	0	1	4	66	0
67	0	67	0	1	5	67	0
68	0	68	0	1	5	68	0
69	2	69	0	1	6	69	0
70	0	70	0	0	5	70	0
71	15	71	0	0	5	71	0
72	0	72	0	0	5	72	0
73	0	73	0	0	5	73	0
74	2	74	0	0	4	74	0
75	5	75	0	0	4	75	0
76	0	76	0	0	2	76	0
77	62	77	0	0	5	77	1
78	62	78	0	0	6	78	1
79	62	79	0	0	4	79	1
80	65	80	0	0	5	80	1
81	0	81	0	0	5	81	1
82	0	82	0	0	5	82	1
83	0	83	0	0	5	83	1
84	62	84	0	0	5	84	1
85	62	85	0	0	5	85	1
86	2	86	0	0	5	86	0
87	0	87	0	0	5	87	0
88	0	88	0	0	5	88	0
89	0	89	0	1	4	89	0
90	0	90	0	1	4	90	0
91	0	91	0	1	4	91	0
92	22	92	0	1	5	92	0
93	82	93	0	1	5	93	0
94	0	94	0	1	5	94	0
95	20	95	0	1	4	95	0
96	0	96	0	1	4	96	0
97	10	97	0	1	4	97	0
98	0	98	0	0	1	98	0
99	0	99	0	0	1	99	0
100	0	100	0	0	2	100	0
101	0	101	0	0	3	101	1
102	62	102	0	0	2	102	1
103	2	103	0	0	2	103	1
104	0	104	0	0	2	104	1
105	0	105	0	0	3	105	1
106	0	106	0	0	3	106	1
107	0	107	0	0	3	107	1
108	0	108	0	0	3	108	1
109	0	109	0	0	3	109	1
110	2	110	0	0	2	110	0
111	0	111	0	0	3	111	0
112	0	112	0	1	4	112	2
113	0	113	0	1	5	113	2
114	85	114	0	1	4	114	2
115	0	115	0	1	4	115	2
116	65	116	0	1	5	116	2
117	5	117	0	1	5	117	2
118	0	118	0	1	6	118	2
119	0	119	0	1	8	119	2
120	62	120	0	2	10	120	2
121	12	121	0	1	7	121	0
122	0	122	0	2	9	122	0
123	2	123	0	2	8	123	0
124	0	124	0	2	8	124	0
125	0	125	0	2	9	125	0
126	0	126	0	2	9	126	0
127	0	127	0	2	7	127	0
128	0	128	0	1	5	128	0
129	0	129	0	1	4	129	0
130	0	130	0	1	3	130	0
131	0	131	0	1	3	131	0
132	0	132	0	1	3	132	0
133	0	133	0	0	1	133	0
134	0	134	0	0	1	134	0
135	2	135	0	0	2	135	0
136	52	136	0	0	2	136	0
137	0	137	0	0	2	137	0
138	75	138	0	0	3	138	0
139	0	139	0	0	3	139	0
140	0	140	0	1	3	140	1
141	10	141	0	2	4	141	2
142	2	142	0	2	4	142	2
143	78	143	0	2	6	143	2
144	0	144	0	2	5	144	2
145	0	145	0	2	5	145	2
146	0	146	0	2	6	146	2
147	0	147	0	2	6	147	2
148	5	148	0	2	5	148	2
149	0	149	0	2	5	149	2
150	2	150	0	0	4	150	0
151	0	151	0	0	6	151	0
152	0	152	0	0	6	152	0
153	0	153	0	0	5	153	0
154	82	154	0	1	6	154	1
155	15	155	0	1	6	155	1
156	0	156	0	1	6	156	1
157	62	157	0	1	6	157	1
158	62	158	0	1	6	158	1
159	78	159	0	1	5	159	1
160	5	160	0	1	6	160	1
161	0	161	0	1	4	161	1
162	0	162	0	1	6	162	1
163	0	163	0	0	4	163	0
164	0	164	0	0	4	164	0
165	0	165	0	0	5	165	0
166	82	166	0	0	5	166	0
167	0	167	0	0	6	167	0
168	0	168	0	0	6	168	1
169	40	169	0	0	6	169	1
170	65	170	0	0	4	170	1
171	0	171	0	0	4	171	1
172	5	172	0	0	3	172	1
173	0	173	0	0	2	173	1
174	70	174	0	0	2	174	1
175	0	175	0	0	2	175	1
176	0	176	0	0	2	176	1
177	0	177	0	0	3	177	1
178	0	178	0	0	3	178	1
179	0	179	0	0	5	179	1
180	0	180	0	0	7	180	2
181	10	181	0	1	9	181	3
182	62	182	0	2	10	182	4
183	0	183	0	2	9	183	3
184	0	184	0	2	10	184	3
185	0	185	0	2	10	185	3
186	0	186	0	2	8	186	3
187	0	187	0	2	9	187	4
188	0	188	0	2	8	188	4
189	0	189	0	2	6	189	3
190	2	190	0	1	4	190	2
191	0	191	0	0	2	191	1
192	0	192	0	0	3	192	1
193	0	193	0	0	2	193	1
194	0	194	0	0	3	194	1
195	0	195	0	0	3	195	1
196	0	196	0	0	2	196	0
197	0	197	0	0	3	197	0
198	0	198	0	0	4	198	0
199	52	199	0	0	5	199	0
200	0	200	0	0	5	200	0
201	0	201	0	0	4	201	0
202	0	202	0	0	6	202	1
203	5	203	0	0	6	203	1
204	60	204	0	0	6	204	1
205	0	205	0	0	6	205	1
206	0	206	0	0	4	206	1
207	0	207	0	0	5	207	1
208	0	208	0	0	5	208	1
209	0	209	0	0	6	209	1
210	0	210	0	0	6	210	1
211	78	211	0	0	5	211	0
212	62	212	0	0	3	212	0
213	5	213	0	0	3	213	0
214	18	214	0	0	3	214	0
215	0	215	0	0	3	215	0
216	2	216	0	0	2	216	0
217	0	217	0	0	1	217	0
218	0	218	0	0	1	218	0
219	0	219	0	0	1	219	0
220	0	220	0	0	1	220	0
221	58	221	0	0	3	221	0
222	2	222	0	0	4	222	0
223	65	223	0	1	5	223	0
224	65	224	0	1	5	224	0
225	0	225	0	1	7	225	0
226	0	226	0	1	7	226	0
227	0	227	0	1	8	227	0
228	0	228	0	1	7	228	0
229	0	229	0	1	7	229	0
230	0	230	0	1	6	230	0
231	0	231	0	1	6	231	0
232	0	232	0	0	3	232	0
233	52	233	0	0	4	233	0
234	0	234	0	0	4	234	0
235	2	235	0	0	3	235	0
236	0	236	0	0	3	236	0
237	0	237	0	1	5	237	0
238	15	238	0	1	5	238	1
239	18	239	0	1	5	239	1
240	0	240	0	1	6	240	1
241	60	241	0	1	6	241	1
242	0	242	0	1	6	242	1
243	0	243	0	1	5	243	1
244	0	244	0	1	5	244	1
245	0	245	0	1	5	245	1
246	70	246	0	1	5	246	1
247	0	247	0	1	5	247	1
248	0	248	0	1	5	248	1
249	0	249	0	1	4	249	1
250	0	250	0	1	6	250	1
251	65	251	0	2	7	251	1
252	0	252	0	2	6	252	1
253	2	253	0	2	6	253	1
254	0	254	0	2	6	254	1
255	0	255	0	2	6	255	1
256	8	256	0	1	6	256	0
257	0	257	0	1	5	257	0
258	2	258	0	1	6	258	0
259	65	259	0	1	5	259	0
260	0	260	0	0	3	260	0
261	0	261	0	0	3	261	0
262	0	262	0	0	3	262	0
263	0	263	0	0	3	263	0
264	0	264	0	0	3	264	0
265	15	265	0	0	3	265	0
266	0	266	0	1	4	266	2
267	78	267	0	1	3	267	2
268	2	268	0	1	4	268	2
269	0	269	0	1	4	269	2
270	0	270	0	1	6	270	2
271	0	271	0	1	6	271	2
272	65	272	0	1	6	272	2
273	0	273	0	1	6	273	2
274	0	274	0	1	6	274	2
275	0	275	0	0	4	275	0
276	0	276	0	0	4	276	0
277	0	277	0	0	5	277	0
278	8	278	0	0	3	278	0
279	0	279	0	1	3	279	0
280	85	280	0	1	3	280	0
281	65	281	0	1	2	281	0
282	0	282	0	1	2	282	0
283	65	283	0	1	2	283	0
284	2	284	0	1	2	284	0
285	0	285	0	1	2	285	0
286	0	286	0	1	2	286	0
287	0	287	0	2	4	287	0
288	0	288	0	1	5	288	0
289	2	289	0	1	6	289	0
290	0	290	0	1	7	290	0
291	0	291	0	1	8	291	0
292	0	292	0	2	10	292	0
293	65	293	0	2	11	293	0
294	78	294	0	2	12	294	0
295	0	295	0	2	12	295	0
296	0	296	0	1	12	296	0
297	2	297	0	1	9	297	0
298	0	298	0	1	9	298	0
299	0	299	0	1	5	299	0
300	0	300	0	1	5	300	0
301	0	301	0	0	4	301	0
302	2	302	0	0	3	302	0
303	0	303	0	0	4	303	0
304	0	304	0	0	4	304	1
305	5	305	0	0	4	305	1
306	0	306	0	0	5	306	2
307	0	307	0	0	6	307	2
308	5	308	0	0	7	308	3
309	0	309	0	0	8	309	3
310	65	310	0	0	8	310	3
311	0	311	0	0	8	311	3
312	0	312	0	0	8	312	3
313	0	313	0	0	7	313	2
314	78	314	0	0	5	314	2
315	0	315	0	0	3	315	1
316	78	316	0	0	3	316	1
317	0	317	0	0	2	317	0
318	0	318	0	0	2	318	0
319	2	319	0	0	2	319	0
320	2	320	0	0	1	320	0
321	0	321	0	0	2	321	0
322	2	322	0	0	2	322	0
323	0	323	0	0	2	323	0
324	78	324	0	0	2	324	0
325	0	325	0	0	2	325	0
326	0	326	0	0	1	326	0
327	75	327	0	0	1	327	0
328	2	328	0	0	2	328	0
329	65	329	0	0	3	329	0
330	0	330	0	0	3	330	0
331	0	331	0	0	2	331	0
332	0	332	0	1	4	332	0
333	0	333	0	1	5	333	0
334	65	334	0	2	6	334	0
335	0	335	0	2	6	335	0
336	0	336	0	2	6	336	0
337	78	337	0	3	7	337	1
338	8	338	0	3	5	338	1
339	0	339	0	3	5	339	1
340	0	340	0	3	6	340	1
341	0	341	0	3	5	341	1
342	0	342	0	3	7	342	2
343	65	343	0	1	5	343	2
344	0	344	0	1	5	344	2
345	0	345	0	1	5	345	2
346	5	346	0	0	4	346	1
347	2	347	0	0	5	347	1
348	0	348	0	0	4	348	1
349	35	349	0	0	4	349	2
350	78	350	0	0	4	350	2
351	65	351	0	0	4	351	1
352	0	352	0	0	3	352	1
353	0	353	0	1	4	353	2
354	78	354	0	1	5	354	2
355	0	355	0	1	6	355	2
356	0	356	0	1	5	356	2
357	0	357	0	1	5	357	2
358	0	358	0	1	5	358	1
359	0	359	0	1	5	359	1
360	2	360	0	1	5	360	1
361	0	361	0	1	6	361	1
362	65	362	0	0	4	362	0
363	0	363	0	0	4	363	0
364	0	364	0	0	3	364	0
365	0	365	0	0	3	365	0
366	2	366	0	0	3	366	0
367	0	367	0	0	3	367	0
368	68	368	0	0	3	368	0
369	78	369	0	0	3	369	0
370	0	370	0	0	4	370	1
371	0	371	0	0	2	371	1
372	0	372	0	0	1	372	1
373	0	373	0	0	1	373	1
374	65	374	0	0	1	374	1
375	60	375	0	0	1	375	1
376	85	376	0	0	2	376	1
377	0	377	0	0	3	377	2
378	70	378	0	0	3	378	2
379	0	379	0	0	2	379	1
380	0	380	0	0	2	380	1
381	2	381	0	0	2	381	1
382	0	382	0	0	2	382	1
383	0	383	0	0	2	383	1
384	65	384	0	0	2	384	1
385	2	385	0	0	1	385	2
386	65	386	0	0	1	386	1
387	0	387	0	0	1	387	1
388	0	388	0	0	2	388	1
389	0	389	0	0	2	389	1
390	65	390	0	0	2	390	1
391	0	391	0	0	2	391	1
392	65	392	0	0	3	392	1
393	78	393	0	0	3	393	1
394	65	394	0	1	4	394	1
395	2	395	0	1	4	395	1
396	82	396	0	1	4	396	1
397	0	397	0	1	2	397	0
398	0	398	0	1	2	398	0
399	0	399	0	1	2	399	0
400	0	400	0	1	2	400	0
401	0	401	0	1	4	401	0
402	0	402	0	1	6	402	0
403	2	403	0	1	5	403	0
404	78	404	0	1	6	404	0
405	65	405	0	1	6	405	0
406	5	406	0	1	6	406	0
407	0	407	0	1	6	407	0
408	0	408	0	1	6	408	0
409	0	409	0	1	6	409	0
410	0	410	0	1	5	410	0
411	0	411	0	1	5	411	0
412	60	412	0	0	2	412	0
413	0	413	0	0	1	413	0
414	0	414	0	0	3	414	0
415	0	415	0	0	4	415	0
416	0	416	0	0	5	416	0
417	72	417	0	0	5	417	0
418	0	418	0	0	5	418	0
419	0	419	0	0	5	419	0
420	65	420	0	0	5	420	0
421	0	421	0	0	5	421	0
422	2	422	0	0	6	422	0
423	0	423	0	0	6	423	0
424	2	424	0	0	4	424	0
425	0	425	0	0	1	425	0
426	0	426	0	0	1	426	0
427	0	427	0	0	2	427	0
428	18	428	0	0	3	428	0
429	0	429	0	0	3	429	0
430	60	430	0	0	3	430	0
431	12	431	0	0	2	431	0
432	0	432	0	0	2	432	0
433	65	433	0	0	3	433	0
434	52	434	0	0	3	434	0
435	0	435	0	1	5	435	1
436	0	436	0	1	4	436	1
437	0	437	0	1	3	437	1
438	62	438	0	1	3	438	1
439	60	439	0	1	3	439	1
440	0	440	0	1	3	440	1
441	58	441	0	1	3	441	1
442	62	442	0	1	3	442	1
443	65	443	0	1	4	443	1
444	0	444	0	0	3	444	0
445	82	445	0	1	3	445	0
446	2	446	0	1	5	446	0
447	0	447	0	1	5	447	0
448	65	448	0	1	6	448	0
449	65	449	0	1	6	449	0
450	0	450	0	1	6	450	0
451	0	451	0	1	6	451	0
452	2	452	0	1	6	452	0
453	0	453	0	1	5	453	0
454	0	454	0	0	3	454	0
455	78	455	0	0	5	455	0
456	65	456	0	1	8	456	0
457	0	457	0	1	7	457	0
458	65	458	0	1	8	458	0
459	0	459	0	1	8	459	0
460	2	460	0	1	8	460	0
461	0	461	0	1	8	461	0
462	0	462	0	1	7	462	0
463	0	463	0	1	7	463	0
464	0	464	0	1	7	464	0
465	0	465	0	1	5	465	0
466	2	466	0	0	2	466	0
467	0	467	0	0	0	467	0
468	65	468	0	0	0	468	0
469	2	469	0	0	0	469	0
470	30	470	0	0	0	470	0
471	2	471	0	0	0	471	0
472	0	472	0	0	1	472	0
473	60	473	0	0	1	473	0
474	0	474	0	0	1	474	0
475	0	475	0	0	1	475	0
476	2	476	0	0	1	476	0
477	0	477	0	0	1	477	0
478	0	478	0	0	1	478	2
479	0	479	0	0	1	479	2
480	5	480	0	0	2	480	3
481	0	481	0	0	1	481	3
482	0	482	0	2	3	482	3
483	0	483	0	3	4	483	3
484	8	484	0	4	5	484	4
485	2	485	0	4	5	485	4
486	2	486	0	4	5	486	4
487	0	487	0	4	5	487	2
488	62	488	0	4	5	488	2
489	58	489	0	4	4	489	1
490	0	490	0	4	4	490	1
491	55	491	0	3	5	491	1
492	15	492	0	1	3	492	1
493	58	493	0	0	3	493	0
494	0	494	0	0	3	494	0
495	0	495	0	0	3	495	0
496	5	496	0	0	3	496	0
497	0	497	0	0	3	497	0
498	85	498	0	0	4	498	0
499	0	499	0	0	5	499	1
500	0	500	0	1	6	500	2
501	65	501	0	1	6	501	2
502	0	502	0	1	9	502	2
503	2	503	0	1	8	503	2
504	0	504	0	1	8	504	2
505	0	505	0	1	8	505	2
506	0	506	0	1	8	506	2
507	0	507	0	2	9	507	3
508	0	508	0	2	9	508	3
509	65	509	0	2	6	509	3
510	2	510	0	1	3	510	1
511	0	511	0	1	3	511	1
512	0	512	0	1	2	512	1
513	5	513	0	1	2	513	1
514	0	514	0	1	2	514	1
515	0	515	0	1	2	515	1
516	78	516	0	0	1	516	0
517	62	517	0	0	1	517	0
518	10	518	0	0	1	518	0
519	12	519	0	0	1	519	0
520	2	520	0	0	3	520	0
521	0	521	0	0	2	521	0
522	0	522	0	0	2	522	0
523	0	523	0	0	2	523	0
524	0	524	0	0	3	524	0
525	65	525	0	1	5	525	1
526	18	526	0	1	5	526	1
527	62	527	0	1	6	527	1
528	0	528	0	1	6	528	1
529	55	529	0	1	6	529	1
530	0	530	0	2	6	530	1
531	65	531	0	2	5	531	1
532	0	532	0	3	7	532	2
533	0	533	0	3	8	533	2
534	65	534	0	3	7	534	1
535	65	535	0	3	6	535	1
536	0	536	0	3	5	536	1
537	80	537	0	3	5	537	1
538	0	538	0	3	8	538	1
539	68	539	0	2	7	539	1
540	0	540	0	2	7	540	1
541	0	541	0	1	6	541	0
542	68	542	0	1	6	542	0
543	0	543	0	0	4	543	0
544	62	544	0	0	4	544	0
545	0	545	0	0	4	545	0
546	2	546	0	0	3	546	0
547	2	547	0	0	2	547	0
548	0	548	0	0	2	548	0
549	55	549	0	0	1	549	0
550	0	550	0	1	3	550	1
551	0	551	0	1	4	551	1
552	0	552	0	1	3	552	1
553	65	553	0	1	4	553	1
554	62	554	0	1	4	554	1
555	0	555	0	1	4	555	1
556	68	556	0	1	4	556	1
557	82	557	0	1	4	557	1
558	0	558	0	1	4	558	1
559	65	559	0	0	3	559	0
560	68	560	0	2	3	560	0
561	68	561	0	2	3	561	0
562	0	562	0	4	6	562	1
563	2	563	0	6	7	563	2
564	65	564	0	6	7	564	2
565	0	565	0	6	7	565	2
566	0	566	0	6	7	566	2
567	65	567	0	6	7	567	2
568	5	568	0	6	7	568	2
569	5	569	0	6	7	569	2
570	2	570	0	5	6	570	2
571	5	571	0	3	4	571	1
572	2	572	0	1	2	572	0
573	0	573	0	0	0	573	0
574	2	574	0	0	0	574	0
575	65	575	0	0	1	575	0
576	65	576	0	0	2	576	1
577	2	577	0	0	3	577	2
578	2	578	0	0	4	578	2
579	0	579	0	0	4	579	2
580	2	580	0	0	4	580	2
581	65	581	0	0	4	581	2
582	0	582	0	0	5	582	2
583	5	583	0	0	5	583	2
584	0	584	0	1	6	584	2
585	78	585	0	1	6	585	2
586	65	586	0	1	2	586	0
587	0	587	0	1	2	587	0
588	0	588	0	1	3	588	0
589	12	589	0	1	3	589	0
590	0	590	0	1	3	590	0
591	85	591	0	1	2	591	0
592	0	592	0	1	2	592	0
593	15	593	0	0	1	593	0
594	78	594	0	0	1	594	0
595	78	595	0	0	1	595	0
596	58	596	0	0	1	596	0
597	52	597	0	0	2	597	1
598	0	598	0	0	1	598	1
599	0	599	0	0	1	599	1
600	0	600	0	0	1	600	1
601	78	601	0	0	1	601	1
602	0	602	0	0	1	602	1
603	0	603	0	0	1	603	1
604	0	604	0	0	2	604	1
605	65	605	0	0	2	605	1
606	0	606	0	0	1	606	0
607	0	607	0	0	1	607	0
608	82	608	0	0	2	608	0
609	15	609	0	0	2	609	0
610	18	610	0	0	3	610	0
611	2	611	0	0	3	611	0
612	0	612	0	0	3	612	0
613	0	613	0	0	5	613	0
614	65	614	0	0	4	614	0
615	2	615	0	0	4	615	0
616	65	616	0	0	4	616	0
617	65	617	0	0	3	617	0
618	2	618	0	0	3	618	0
619	2	619	0	0	3	619	0
620	65	620	0	0	2	620	0
621	65	621	0	0	2	621	0
622	8	622	0	0	1	622	0
623	0	623	0	0	0	623	0
624	2	624	0	0	1	624	0
625	60	625	0	0	1	625	0
626	2	626	0	0	2	626	0
627	68	627	0	0	2	627	0
628	62	628	0	0	2	628	0
629	65	629	0	0	2	629	0
630	0	630	0	0	2	630	0
631	62	631	0	1	4	631	0
632	0	632	0	2	5	632	1
633	65	633	0	2	4	633	1
634	2	634	0	2	4	634	1
635	60	635	0	2	4	635	1
636	65	636	0	2	4	636	1
637	65	637	0	2	4	637	1
638	0	638	0	2	4	638	1
639	20	639	0	2	4	639	1
640	5	640	0	2	3	640	1
641	0	641	0	0	1	641	0
642	0	642	0	0	1	642	0
643	70	643	0	0	1	643	0
644	2	644	0	0	0	644	0
645	65	645	0	0	1	645	0
646	0	646	0	0	2	646	0
647	2	647	0	0	3	647	0
648	0	648	0	1	5	648	1
649	65	649	0	1	5	649	1
650	0	650	0	1	5	650	1
651	2	651	0	1	6	651	1
652	65	652	0	1	6	652	1
653	78	653	0	1	8	653	1
654	2	654	0	1	10	654	1
655	65	655	0	1	12	655	2
656	75	656	0	0	8	656	2
657	65	657	0	0	7	657	1
658	65	658	0	0	8	658	1
659	8	659	0	0	8	659	1
660	20	660	0	0	8	660	1
661	65	661	0	0	9	661	1
662	0	662	0	0	7	662	1
663	2	663	0	0	5	663	1
664	12	664	0	0	3	664	0
665	65	665	0	0	3	665	0
666	78	666	0	0	3	666	0
667	80	667	0	0	2	667	0
668	78	668	0	0	2	668	0
669	78	669	0	0	2	669	0
670	65	670	0	0	3	670	0
671	18	671	0	1	4	671	1
672	2	672	0	1	3	672	1
673	68	673	0	1	3	673	1
674	65	674	0	1	2	674	1
675	0	675	0	1	2	675	1
676	78	676	0	1	4	676	1
677	78	677	0	1	4	677	1
678	0	678	0	1	4	678	1
679	65	679	0	1	5	679	1
680	65	680	0	0	4	680	0
681	65	681	0	0	4	681	0
682	2	682	0	0	5	682	0
683	0	683	0	0	5	683	0
684	0	684	0	0	7	684	0
685	65	685	0	1	8	685	0
686	2	686	0	1	7	686	0
687	65	687	0	1	8	687	0
688	62	688	0	2	9	688	1
689	0	689	0	2	10	689	2
690	65	690	0	2	10	690	2
691	0	691	0	2	10	691	2
692	65	692	0	2	10	692	2
693	62	693	0	2	10	693	2
694	78	694	0	1	8	694	2
695	5	695	0	1	6	695	2
696	65	696	0	2	8	696	3
697	0	697	0	1	7	697	3
698	25	698	0	2	7	698	3
699	5	699	0	2	5	699	3
700	2	700	0	2	4	700	3
701	65	701	0	2	4	701	3
702	58	702	0	3	6	702	3
703	2	703	0	3	7	703	3
704	0	704	0	4	9	704	3
705	2	705	0	4	10	705	4
706	0	706	0	3	8	706	2
707	0	707	0	2	6	707	1
708	65	708	0	2	6	708	1
709	2	709	0	2	6	709	1
710	65	710	0	2	6	710	1
711	78	711	0	1	5	711	1
712	65	712	0	1	5	712	1
713	0	713	0	0	3	713	1
714	20	714	0	0	1	714	0
715	0	715	0	0	1	715	0
716	0	716	0	0	2	716	0
717	0	717	0	0	3	717	0
718	12	718	0	0	3	718	0
719	65	719	0	0	3	719	0
720	0	720	0	0	3	720	0
721	62	721	0	0	4	721	0
722	70	722	0	0	3	722	0
723	68	723	0	1	4	723	0
724	65	724	0	1	4	724	0
725	15	725	0	1	3	725	0
726	78	726	0	1	2	726	0
727	78	727	0	1	2	727	0
728	65	728	0	1	2	728	0
729	0	729	0	1	4	729	0
730	0	730	0	1	3	730	0
731	5	731	0	1	3	731	0
732	0	732	0	0	2	732	0
733	0	733	0	0	2	733	0
734	0	734	0	0	3	734	1
735	2	735	0	0	3	735	1
736	0	736	0	0	7	736	3
737	0	737	0	0	6	737	3
738	5	738	0	0	7	738	4
739	75	739	0	0	9	739	5
740	65	740	0	0	8	740	5
741	0	741	0	3	11	741	6
742	0	742	0	4	13	742	6
743	15	743	0	5	13	743	5
744	0	744	0	5	12	744	5
745	65	745	0	5	11	745	4
746	65	746	0	5	10	746	4
747	65	747	0	5	7	747	1
748	65	748	0	5	6	748	1
749	0	749	0	5	6	749	1
750	65	750	0	4	5	750	0
751	65	751	0	3	3	751	0
752	65	752	0	0	0	752	0
753	78
754	0
755	0
756	0
757	15
758	2
759	0
760	65
761	0
762	82
763	0
764	65
765	65
766	0
767	2
768	78
769	2
770	65
771	80
772	78
773	65
774	62
775	65
776	78
777	65
778	65
779	8
780	0
781	8
782	0
783	0
784	0
785	58
786	0
787	0
788	0
789	0
790	0
791	0
792	0
793	12
794	8
795	8
796	65
797	0
798	65
799	0
800	0
801	0
802	0
803	65
804	0
805	65
806	65
807	65
808	65
809	0
810	0
811	0
812	65
813	0
814	62
815	0
816	2
817	0
818	2
819	5
820	0
821	38
822	2
823	0
824	0
825	0
826	0
827	65
828	5
829	0
830	0
831	65
832	0
833	5
834	0
835	0
836	0
837	0
838	75
839	0
840	65
841	0
842	0
843	0
844	0
845	0
846	0
847	2
848	0
849	78
850	0
851	0
852	0
853	0
854	0
855	0
856	0
857	0
858	2
859	85
860	0
861	0
862	0
863	0
864	65
865	0
866	0
867	18
868	15
869	75
870	0
871	15
872	0
873	0
874	0
875	2
876	0
877	78
878	10
879	0
880	65
881	0
882	0
883	0
884	0
885	0
886	2
887	0
888	62
889	0
890	2
891	5
892	58
893	65
894	0
895	2
896	0
897	0
898	0
899	0
900	0
901	15
902	78
903	0
904	2
905	65
906	0
907	0
908	0
909	0
910	62
911	62
912	0
913	0
914	78
915	38
916	20
917	82
918	0
919	75
920	0
921	0
922	0
923	0
924	0
925	0
926	0
927	0
928	5
929	38
930	70
931	15
932	45
933	60
934	82
935	78
936	70
937	32
938	25
939	8
940	65
941	80
942	25
943	78
944	43
945	65
946	65
947	65
948	0
949	0
950	0
951	0
952	0
953	48
954	0
955	0
956	25
957	0
958	78
959	10
960	0
961	0
962	0
963	0
964	0
965	78
966	62
967	85
968	82
969	85
970	40
971	85
972	15
973	60
974	2
975	68
976	0
977	0
978	0
979	0
980	0
981	52
982	20
983	78
984	78
985	78
986	60
987	82
988	82
989	85
990	82
991	85
992	82
993	85
994	82
995	82
996	85
997	82
998	82
999	82
1000	82
1001	85
1002	85
1003	82
1004	85
1005	70
1006	82
1007	68
1008	80
1009	82
1010	68
1011	82
1012	80
1013	70
1014	82
1015	80
1016	85
1017	80
1018	20
1019	80
1020	80
1021	82
1022	78
1023	85
1024	65
1025	20
1026	15
1027	82
1028	0
1029	82
1030	2
1031	0
1032	2
1033	0
1034	0
1035	0
1036	0
1037	0
1038	0
1039	82
1040	0
1041	0
1042	65
1043	75
1044	0
1045	0
1046	0
1047	75
1048	0
1049	2
1050	65
1051	75
1052	62
1053	60
1054	0
1055	25
1056	15
1057	60
1058	0
1059	0
1060	0
1061	0
1062	0
1063	68
1064	78
1065	0
1066	0
1067	0
1068	0
1069	0
1070	0
1071	0
1072	0
1073	2
1074	0
1075	0
1076	2
1077	0
1078	0
1079	0
1080	2
1081	65
1082	2
1083	0
1084	0
1085	80
1086	2
1087	2
1088	5
1089	12
1090	2
1091	0
1092	70
1093	75
1094	0
1095	0
1096	0
1097	0
1098	82
1099	0
1100	0
1101	0
1102	5
1103	0
1104	78
1105	0
1106	12
1107	0
1108	2
1109	0
1110	0
1111	0
1112	8
1113	82
1114	0
1115	0
1116	0
1117	0
1118	0
1119	0
1120	0
1121	0
1122	78
1123	0
1124	72
1125	0
1126	0
1127	0
1128	5
1129	8
1130	0
1131	2
1132	2
1133	82
1134	0
1135	0
1136	0
1137	0
1138	0
1139	0
1140	78
1141	65
1142	62
1143	75
1144	2
1145	0
1146	2
1147	0
1148	0
1149	0
1150	0
1151	0
1152	0
1153	0
1154	0
1155	0
1156	5
1157	78
1158	0
1159	70
1160	62
1161	0
1162	0
1163	78
1164	8
1165	0
1166	15
1167	82
1168	5
1169	0
1170	8
1171	5
1172	78
1173	0
1174	12
1175	60
1176	8
1177	0
1178	65
1179	0
1180	8
1181	78
1182	2
1183	2
1184	68
1185	78
1186	62
1187	5
1188	78
1189	65
1190	65
1191	2
1192	65
1193	65
1194	65
1195	65
1196	65
1197	78
1198	78
1199	62
1200	78
1201	78
1202	78
1203	85
1204	78
1205	75
1206	82
1207	32
1208	22
1209	78
1210	20
1211	78
1212	78
1213	80
1214	80
1215	82
1216	78
1217	62
1218	82
1219	78
1220	80
1221	15
1222	18
1223	62
1224	18
1225	78
1226	85
1227	78
1228	22
1229	82
1230	65
1231	2
1232	15
1233	0
1234	15
1235	10
1236	82
1237	60
1238	0
1239	2
1240	2
1241	0
1242	0
1243	2
1244	2
1245	0
1246	2
1247	0
1248	0
1249	0
1250	0
1251	65
1252	65
1253	0
1254	0
1255	0
1256	62
1257	78
1258	0
1259	2
1260	0
1261	0
1262	62
1263	0
1264	78
1265	65
1266	0
1267	0
1268	78
1269	78
1270	62
1271	65
1272	85
1273	78
1274	78
1275	0
1276	80
1277	65
1278	2
1279	2
1280	62
1281	2
1282	2
1283	5
1284	0
1285	0
1286	58
1287	0
1288	0
1289	0
1290	15
1291	82
1292	82
1293	75
1294	0
1295	82
1296	62
1297	0
1298	78
1299	0
1300	5
1301	2
1302	0
1303	62
1304	0
1305	2
1306	10
1307	0
1308	0
1309	0
1310	0
1311	5
1312	0
1313	0
1314	60
1315	65
1316	0
1317	0
1318	65
1319	5
1320	0
1321	0
1322	65
1323	10
1324	78
1325	2
1326	2
1327	0
1328	0
1329	0
1330	0
1331	0
1332	0
1333	0
1334	78
1335	78
1336	0
1337	0
1338	0
1339	78
1340	5
1341	0
1342	0
1343	5
1344	2
1345	78
1346	0
1347	2
1348	0
1349	15
1350	2
1351	0
1352	8
1353	20
1354	0
1355	75
1356	0
1357	0
1358	0
1359	65
1360	68
1361	80
1362	0
1363	75
1364	0
1365	78
1366	0
1367	10
1368	0
1369	0
1370	0
1371	0
1372	2
1373	0
1374	0
1375	0
1376	0
1377	0
1378	0
1379	0
1380	12
1381	0
1382	0
1383	0
1384	0
1385	0
1386	0
1387	0
1388	2
1389	0
1390	0
1391	72
1392	0
1393	85
1394	78
1395	65
1396	65
1397	0
1398	0
1399	78
1400	62
1401	0
1402	12
1403	0
1404	0
1405	0
1406	0
1407	0
1408	0
1409	0
1410	2
1411	18
1412	0
1413	0
1414	0
1415	65
1416	0
1417	0
1418	0
1419	2
1420	78
1421	0
1422	0
1423	62
1424	0
1425	0
1426	2
1427	0
1428	0
1429	62
1430	78
1431	2
1432	0
1433	15
1434	65
1435	0
1436	78
1437	65
1438	0
1439	0
1440	82
1441	0
1442	15
1443	0
1444	65
1445	0
1446	5
1447	0
1448	0
1449	0
1450	62
1451	0
1452	0
1453	0
1454	0
1455	0
1456	0
1457	58
1458	0
1459	0
1460	0
1461	2
1462	5
1463	0
1464	0
1465	62
1466	0
1467	0
1468	0
1469	2
1470	0
1471	62
1472	0
1473	2
1474	65
1475	0
1476	0
1477	0
1478	0
1479	0
1480	0
1481	0
1482	0
1483	0
1484	0
1485	60
1486	0
1487	0
1488	0
1489	0
1490	2
1491	0
1492	0
1493	2
1494	0
1495	0
1496	2
1497	52
1498	0
1499	0
1500	2
1501	0
1502	62
1503	0
1504	0
1505	68
1506	0
1507	0
1508	0
1509	0
1510	0
1511	0
1512	62
1513	0
1514	0
1515	8
1516	2
1517	0
1518	0
1519	0
1520	78
1521	0
1522	80
1523	0
1524	0
1525	65
1526	0
1527	0
1528	0
1529	0
1530	0
1531	0
1532	2
1533	0
1534	78
1535	0
1536	0
1537	78
1538	0
1539	65
1540	75
1541	2
1542	82
1543	65
1544	0
1545	2
1546	15
1547	2
1548	0
1549	0
1550	2
1551	65
1552	78
1553	78
1554	2
1555	78
1556	0
1557	0
1558	65
1559	2
1560	0
1561	15
1562	0
1563	2
1564	2
1565	0
1566	78
1567	5
1568	0
1569	0
1570	0
1571	0
1572	0
1573	0
1574	0
1575	0
1576	0
1577	62
1578	0
1579	0
1580	0
1581	0
1582	5
1583	65
1584	2
1585	0
1586	0
1587	0
1588	0
1589	0
1590	0
1591	0
1592	0
1593	0
1594	2
1595	0
1596	0
1597	5
1598	0
1599	2
1600	2
1601	0
1602	0
1603	0
1604	2
1605	0
1606	0
1607	2
1608	0
1609	0
1610	0
1611	78
1612	62
1613	0
1614	12
1615	15
1616	0
1617	0
1618	0
1619	62
1620	0
1621	0
1622	0
1623	65
1624	0
1625	0
1626	0
1627	0
1628	0
1629	82
1630	0
1631	0
1632	0
1633	0
1634	0
1635	0
1636	0
1637	0
1638	65
1639	0
1640	80
1641	0
1642	0
1643	2
1644	0
1645	0
1646	0
1647	0
1648	0
1649	0
1650	0
1651	0
1652	0
1653	0
1654	0
1655	2
1656	0
1657	0
1658	75
1659	0
1660	0
1661	0
1662	65
1663	0
1664	0
1665	0
1666	0
1667	0
1668	2
1669	0
1670	0
1671	0
1672	0
1673	0
1674	0
1675	0
1676	0
1677	65
1678	65
1679	65
1680	0
1681	0
1682	62
1683	2
1684	0
1685	0
1686	18
1687	2
1688	65
1689	0
1690	0
1691	0
1692	65
1693	0
1694	0
1695	0
1696	0
1697	62
1698	0
1699	0
1700	0
1701	0
1702	0
1703	0
1704	5
1705	0
1706	78
1707	0
1708	0
1709	0
1710	0
1711	0
1712	0
1713	0
1714	2
1715	0
1716	0
1717	0
1718	65
1719	2
1720	0
1721	0
1722	0
1723	0
1724	0
1725	0
1726	0
1727	0
1728	0
1729	0
1730	0
1731	0
1732	0
1733	72
1734	78
1735	0
1736	65
1737	0
1738	0
1739	0
1740	0
1741	0
1742	65
1743	0
1744	65
1745	0
1746	0
1747	0
1748	0
1749	0
1750	0
1751	0
1752	0
1753	0
1754	65
1755	0
1756	0
1757	0
1758	65
1759	65
1760	0
1761	0
1762	0
1763	60
1764	0
1765	0
1766	0
1767	0
1768	0
1769	0
1770	0
1771	0
1772	0
1773	0
1774	0
1775	0
1776	0
1777	65
1778	65
1779	85
1780	0
1781	78
1782	0
1783	0
1784	78
1785	15
1786	0
1787	0
1788	82
1789	0
1790	0
1791	78
1792	65
1793	0
1794	0
1795	85
1796	0
1797	0
1798	2
1799	2
1800	0
1801	0
1802	0
1803	78
1804	0
1805	0
1806	0
1807	0
1808	0
1809	0
1810	0
1811	0
1812	0
1813	78
1814	0
1815	78
1816	0
1817	65
1818	65
1819	0
1820	8
1821	0
1822	85
1823	0
1824	0
1825	65
1826	0
1827	0
1828	0
1829	0
1830	0
1831	0
1832	0
1833	0
1834	0
1835	0
1836	0
1837	65
1838	0
1839	2
1840	0
1841	65
1842	2
1843	0
1844	0
1845	2
1846	0
1847	78
1848	5
1849	0
1850	0
1851	0
1852	62
1853	0
1854	12
1855	0
1856	78
1857	2
1858	0
1859	0
1860	0
1861	0
1862	5
1863	78
1864	2
1865	0
1866	2
1867	0
1868	0
1869	0
1870	0
1871	65
1872	0
1873	0
1874	5
1875	0
1876	8
1877	0
1878	5
1879	0
1880	12
1881	80
1882	0
1883	0
1884	0
1885	0
1886	0
1887	0
1888	65
1889	65
1890	0
1891	0
1892	0
1893	65
1894	0
1895	2
1896	0
1897	2
1898	82
1899	0
1900	0
1901	0
1902	0
1903	2
1904	0
1905	78
1906	0
1907	65
1908	2
1909	2
1910	2
1911	2
1912	2
1913	2
1914	2
1915	2
1916	2
1917	78
1918	2
1919	2
1920	65
1921	2
1922	2
1923	15
1924	15
1925	2
1926	2
1927	2
1928	2
1929	8
1930	62
1931	62
1932	2
1933	65
1934	2
1935	78
1936	2
1937	5
1938	2
1939	2
1940	8
1941	2
1942	2
1943	2
1944	78
1945	20
1946	2
1947	65
1948	58
1949	2
1950	2
1951	5
1952	5
1953	2
1954	5
1955	5
1956	65
1957	18
1958	2
1959	2
1960	2
1961	2
1962	2
1963	2
1964	2
1965	2
1966	2
1967	2
1968	2
1969	2
1970	2
1971	2
1972	2
1973	65
1974	2
1975	2
1976	62
1977	62
1978	5
1979	2
1980	2
1981	2
1982	2
1983	2
1984	2
1985	2
1986	8
1987	2
1988	2
1989	2
1990	2
1991	10
1992	2
1993	2
1994	62
1995	2
1996	65
[truncated: 5,100 more rows]

## Sheet: Figure 3
source: 201030_MCA_DNV01_CoVAX_MNS ORF1ab_v2.pzfx
panel A
H-2Kb/S (% of CD8)		-	0.093	0.2	0.18	0.067	0.23
		CoVAX_MNS	2.95	2.44	2.68	0.35	0.49
panel B			- peptide					+ peptide
TNF+IFN+ (% of CD8)		-	0.014	0.01				0.0048	0.0095
		CoVAX_MNS	0.09	0.011	0.045	0	0.015	0.36	0.67	0.41	0.069	0.2
panel C			- peptide					+ peptide
TNF+IFN+ (% of CD8)		-	0.014	0.01				0.01	0
		CoVAX_MNS	0.09	0.011	0.045	0	0.015	0.22	0.12	0.31	0.023	0.22
source: 201030_MCA_DNV01_CoVAX_MNS ORF1ab_v2.pzfx
panel E
H-2Kb/S (% of CD8)		-	0.19	0.26	0.17	0.24	0.15
		CoVAX_ORF1ab	5.53	6.9	1.59	6.73	3.3
panel F			- peptide					+ peptide
TNF+IFN+ (% of CD8)		-	0.022	0.006	0			0.031	0.006	0.011
		CoVAX_ORF1ab	0.059	0.004	0.042	0.021	0.005	1.15	2.75	0.5	2.88	1.2
panel G			- peptide					+ peptide
TNF+IFN+ (% of CD8)		-	0.022	0.006	0			0	0.006	0.031
		CoVAX_ORF1ab	0.059	0.004	0.042	0.021	0.005	0.47	0.62	0.24	0.94	0.33

## Sheet: Figure 4
source: 220929_MCA_DNV01_CoVAX_MNS_CD4_ICS_stats_v2.pzfx
panel B		- peptide					+ peptide
	-	0.019					0.014
	CoVAX_MNS	0.021	0.047	0.032	0.029	0.033	0.13	0.069	0.043	0.059	0.26
panel C		- peptide					+ peptide
	-	0.046					0.036
	Spike	0.11	0.16	0.057			0.3	0.86	0.25
panel D		- peptide					+ peptide
	-	0.026					0.036
	CoVAX_MNS	0.019	0.02	0.056	0.044	0.055	0.034	0.015	0.062	0.055	0.056
panel E		- peptide					+ peptide
	-	0.046					0.026
	Spike	0.11	0.16	0.057			0.12	0.16	0.082

## Sheet: Figure 5
source: 220912_MCA_DNV01_Spike responses (depletions)_v2.pzfx
panel B		- anti-CD4					+ anti-CD4
H-2Kb/S (% of CD8)	-	0.52	0.43	0.22	0.23	0.13	0.085	0.77	0.077	0.33	0.35
	CoVAX_ORF1ab	0.45	1.36	0.85	1.17	0.93	1.12	0.46	0.83	0.26	0.29
	CoVAX_MNS	2.03	8.98	2.77	1.6	3.58	0.72	0.34	0.59	1.25	2.43
panel C		- anti-CD4					+ anti-CD4
anti-spike IgG end-point titer	-	496.244	25.3094	263.206	0	0	0	0	0	0	0
	CoVAX_ORF1ab	0	3401.17	94.416	0	140.183	0	0	0	0	0
	CoVAX_MNS	7240.11	13794.5	11661.4	12400	2668.52	0	0	0	0	0
panel D		- anti-CD4					+ anti-CD4
anti-spike IgG2c end-point titer	-	662.166	0	460.91	0	0	0	0	0	0	0
	CoVAX_ORF1ab	0	2100.81	39.8249	0	0	0	0	0	0	0
	CoVAX_MNS	6947.72	12800.6	14186.9	9701.6	3009.29	0	0	0	0	0

## Sheet: Figure 6B-D
source: 211228_MCA_DNV01_Spike responses in MNS-ORF1ab-prevaccinated Bl6.pzfx
		omicron spike										Wuhan spike										SARS-CoV-1 spike
		ORF1ab					MNS					ORF1ab					MNS					ORF1ab					MNS
panel B	H-2Kb/S (% of CD8)	0.26	0.43	0.16	0.26	0.17	5.75	0.42	2.66	4.72	4	0.34	0.3	0.55	0.94	0.16	1.81	4.11	2.79	3.12	2.14	0.75	0.44	2.64	1.77	1.99	6.39	1.26	3.43	6.75	5.37
panel C	anti-spike IgG end-point titer	507.29	984.637	420.914	98.2098	0	6608.65	9000.9	1150.23	7185.83	19242.5	297.352	0	0	0	0	0	2494.6	4663.49	481.705	532.08	1160.21	295.451	1684.75	956.049	1156.23	13702.3	4857.6	14711.3	21567.8	8985.34
panel D	anti-spike IgG2c end-point titer	506.25	1748.34	249.391	0	0	17073.3	15833.7	2365.09	18746.5	23207.9	765.236	0	0.043	0	0	262.656	9175.87	20773.9	581.887	1331.55	452.824	492.742	391.149	623.348	607.23	17168.7	21582.3	43733.3	43856	69121.4

## Sheet: Figure 6E
source: 211228_MCA_DNV01_Spike responses in MNS-ORF1ab-prevaccinated Bl6.pzfx
anti-spike IgG end-point titer			ELISA spike
			O			W			1
immunizing spike		O	8468.56	21067.3	28170.5	5042.03	2130.27	13851.2	614.551	1032.18	2203.4
		W	25483.8	8793.19	14651.8	85707.9	22427	32905.6	8775.74	12929	10634.3
		1	12827.3	2165.13	1864.49	27034.8	3520.5	3422.09	93568.4	26471.5	29537.3

## Sheet: Figure 7B
source: 210707_MCA_DNV01_CoVAX-S combinations challenge_tetramer_v3.pzfx
H-2Kb/M (% of CD8)				H-2Kb/S (% of CD8)				H-2Kb/ORF1ab (% of CD8)
-	ORF1ab	MNS		-	ORF1ab	MNS		-	ORF1ab	MNS
0	0.036	0.12		0.1	0.051	0.96		0.059	2.99	0.058
0.035	0.061	0.043		0.077	0.11	1.53		0.018	2.82	0.014
0	0.022	0.025		0.16	0.025	0.15		0.027	12.3	0.051
0	0.016	0.4		0.088	0.066	4.85		0.085	4.89	0.64
0	0	0.8		0.057	0.084	5.41		0.018	3.99	0.032
0.015	0	0.12		0.081	0.03	1.97		0.06	2.77	0.014
0.058	0.072	0.13		0.12	0.11	0.9		0.12	3.15	0.038
0.057	0	0.48		0.14	0.1	3.29		0.042	2.58	0.16
0.018	0	0.041		0.12	0	0.25		0.071	7.66	0.041
0.018	0.062	0.075		0.063	0.087	0.63		0	6	0.056

## Sheet: Figure 7C
source: 210707_MCA_DNV01_CoVAX-S combinations challenge_weight_v3.pzfx
(AN numbers identify individual mice)
	-										CoVAX_MNS										CoVAX_ORF1ab
Days	AN2115455	AN2115468	AN2115450	AN2115449	AN2114561	AN2114560	AN2114562	AN2117750	AN2117752	AN2115466	AN2114161	AN2115464	AN2117745	AN2117746	AN2114925	AN2119305	AN2119303	AN2119304	AN2119930	AN2119932	AN2114596	AN2114597	AN2119938	AN2119939	AN2115469	AN2115453	AN2115470	AN2115474	AN2119280	AN2119277
0	100	100	100	100	100	100	100	100	100	100	100	100	100	100	100	100	100	100	100	100	100	100	100	100	100	100	100	100	100	100
1	99.531	99.32	99.552	100.83	99.146	100.18	105.9	100.84	99.923	100.34	99.284	97.909	97.429	98.852	99.4	100.15	98.413	95.111	99.961	100.36	102.32	99.381	99.249	100.06	99.339	98.6	100.84	101.05	99.329	99.104
2	96.223	97.67	97.791	95.86	96.825	98.135	103.81	99.412	96.669	98.298	98.025	97.491	96.407	100.74	99.076	99.405	97.813	95.607	101.61	98.736	101.37	97.863	100.03	97.64	100.52	94.848	99.578	97.297	97.199	100
3	97.218	97.961	97.247	94.914	96.005	94.369	101.39	97.69	94.384	97.66	96.795	96.62	96.115	98.332	99.861	98.586	98.842	96.257	98.705	97.985	99.018	95.664	100.32	93.944	99.339	90.381	96.835	94.595	97.041	102.1
4	92.796	91.521	90.141	87.611	95.732	87.159	98.402	91.096	98.025	89.447	91.557	91.986	89.366	97.321	100.6	95.982	97.77	97.059	95.487	98.183	89.59	85.94	96.62	86.118	100.9	86.361	97.046	94.407	95.621	102.46
5	86.911	87.508	85.371	80.899	89.006	83.716	90.537	86.434	96.747	85.149	95.65	84.913	86.006	89.065	98.291	94.829	95.969	91.253	89.129	98.657	82.927	79.994	93.67	82.391	98.584	80.792	97.384	93.506	92.032	102.14
6	79.795	82.88	80.506	78.001	84.09	79.806	85.621	82.654	95.895	80.979	92.702	78.502	79.696	83.242	98.383	94.308	87.864	86.44	82.182	95.022	78.763		85.488	77.422	93.912	76.623	97.679	89.752	86.193	97.038
7		77.638	76.376		79.72		81.606	78.958	94.345	76.17	88.294			79.989	98.476	95.052	81.861	80.71	75.235	89.332			78.809		87.069		87.848	83.146	81.46	89.4
8							76.403		96.476		90.612				101.11	97.917	81.604	78.228		86.488					87.824		84.895	81.156	79.606	93.531
9									95.74		91.156				100.14	98.847	87.521	81.665		81.865					90.137		88.101	82.695	80.592	93.18
10									94.965		91.843				98.152	100.37	91.767	84.186							95.092		92.025	84.947	84.063	95.44
11									94.6553		93.5032				98.5219	101.339	91.8525	85.9435							100.047		92.8692	86.3363	88.5207	97.8176
12									93.1449		93.4459				97.4596	101.414	94.5969	89.0756							96.7909		92.5738	88.7012	89.3886	99.2206
13									92.0991		96.7373				97.2286	101.934	96.8696	91.864							96.6494		93.038	90.0525	92.4655	99.0257
14									93.3772		94.648				97.3672	99.7024	98.2418	91.0237							95.9415		93.1224	90.8033	93.4911	98.8698
